# Supplementary material for: Cryptic coral community composition across environmental gradients
Source: PLoS One. 2025 Feb 6;20(2):e0318653. doi: 10.1371/journal.pone.0318653 (PMC11801642; doi:10.1371/journal.pone.0318653)
Supplement: S1 File — (ZIP) [file pone.0318653.s001.zip]

Archive with 2 entries (2 files):
- SuppFig3.pdf
- Supplemental_Material_revised2.docx
